# Supplementary material for: Lack of SLC26A9-mediated chloride secretion causes mucus plugging and severe respiratory distress in neonatal mice
Source: JCI Insight. 2025 Oct 16;10(23):e196355. doi: 10.1172/jci.insight.196355 (PMC12890477; doi:10.1172/jci.insight.196355)
Supplement: Supporting data values [file jciinsight-10-196355-s225.xlsx]

## Sheet: Fig 1B
Percentage of mice				Number of mice
	WT	Slc26a9-/-			WT	Slc26a9-/-
Respiratory distress	11.76	72		Respiratory distress	16	203
Cyanotic appereance	11	74		Cyanotic appereance	15	209
				Total number of mice	136	282

## Sheet: Fig 1C
WT	Slc26a9-/-
86.75	58
87.75	23.75
71.5	60
	69.75
78.75
83.7	80
93
95.75	18.5
70.25
58
74.75

## Sheet: Fig 1D
Survival (%)						Number of mice
	WT	Slc26a9-/-	βENaC-Tg	βENaC-Tg/Slc26a9-/-			WT	Slc26a9-/-	βENaC-Tg	βENaC-Tg/Slc26a9-/-
0h	100	100	100	100		0h	21	24	40	28
2h	100	45.8333	97.5	32.1429		2h	21	11	39	9
4h	100	45.8333	97.5	32.1429		4h	21	11	39	9
6h	100	45.8333	97.5	32.1429		6h	21	11	39	9
D1	100	45.8333	97.5	32.1429		D1	21	11	39	9
D2	100	45.8333	97.5	32.1429		D2	21	11	39	9
D3	100	45.8333	95	32.1429		D3	21	11	38	9
D4	100	45.8333	85	28.5714		D4	21	11	34	8
D5	100	45.8333	85	25		D5	21	11	34	7
D6	100	45.8333	80	21.4286		D6	21	11	32	6
D7	100	45.8333	70	21.4286		D7	21	11	28	6
D8	100	45.8333	67.5	21.4286		D8	21	11	27	6
D9	100	45.8333	65	21.4286		D9	21	11	26	6
D10	100	45.8333	65	21.4286		D10	21	11	26	6
D11	100	45.8333	65	21.4286		D11	21	11	26	6
D12	100	45.8333	65	21.4286		D12	21	11	26	6
D13	100	45.8333	65	21.4286		D13	21	11	26	6
D14	100	45.8333	65	21.4286		D14	21	11	26	6
W 3	100	45.8333	65	21.4286		W 3	21	11	26	6
W 4	100	45.8333	65	21.4286		W 4	21	11	26	6
W 5	100	45.8333	65	21.4286		W 5	21	11	26	6
W 6	100	45.8333	65	21.4286		W 6	21	11	26	6

## Sheet: Fig 2B
	WT																																					Slc26a9-/-
Proximal airways	0.02	0.02	0.01	0	0	0.03	0.01	0	0.16		0.01	0.01	0	0	0.17		0.03	0.15	0.28			0.19		0.11	0	0	0	0.04		0.22	0.04	0.03			0.06			0	0.42	0	0.09	0.13	0.2	0.02	0.01	0.42	0	0.98	0.28
Distal airways	0	0	0	0	0	0.1	0	0	0		0	0	0.2	0	0		0.1		0						0	0	0			0.2	0.2	0.1	0	0	0			0	0.01	0	0.01	0.49					0.06	0.74	0.82

## Sheet: Fig 2C
WT	Slc26a9-/-
1.01387	0.234615
0.154846	1.97171
0.121714	0.426182
0.402333	2.97623
0.211833	1.898
0.918188
0.473769	3.61973
0.257188	0.361
0.4684	1.57433
1.09564

## Sheet: Fig 2E
WT	Slc26a9-/-
0.449	4.838
1.675	0.53
0.429	0.334
1.494	11.913
0.702	9.154
0.702	0.982
0.218	1.21
1.148	1.261
1.038	0.463
0.755	1.101
0.246
1.292	0.236
0.435	1.443
1.028	3.889
4.317
0.071	12.724
	1.453
	19.153
	19.691

## Sheet: Fig 2F
WT	Slc26a9-/-
0.602	0.985
0.652	0.145
0.151	0.121
0.467	1.605
0.288	1.572
0.447	0.941
0.246	2.286
1.562	3.222
1.097	2.359
0.643	1.691
2.864
2.053	0.729
1.719	1.44
1.489	1.802
1.151	8.311
0.569	5.291
	3.595
	3.634
	3.166

## Sheet: Fig 3B
WT	Slc26a9-/-
1.8	2
1.7	2
1	1.3
1.9	1.7
0.6	1.9
0	2
0.3	2
	1.9
	2

## Sheet: Fig 3C
WT	Slc26a9-/-
7.3	5.3
4.5	5.21192
5.86	5.17754
5.5	4.99802
6.1	5.35881
4.85	6.06719
6.36
	6.49655
	8.66977
	5.85687
	6.5553
	3.25871
	3.26786
	3.81975
	4.13675
	4.14555
	4.89162
	5.70256
	5.61709
	4.46933
	8.06545
	6.87597
	6.37906

## Sheet: Fig 4A
X-axis	WT	Slc26a9-/-
0	-0.8	0
0.05	-0.8	0
0.1	-0.7	0
0.15	-0.8	0
0.2	-0.8	0
0.25	-14.8	-15.2
0.3	-28.7	-25.3
0.35	-45.3	-23.8
0.4	-48.9	-21.4
0.45	-47.8	-20.5
0.5	-45.2	-21.2
0.55	-46.8	-21.6
0.6	-47.6	-22.5
0.65	-47.5	-23.6
0.7	-47.1	-24.6
0.75	-46.8	-25.5
0.8	-47.4	-26.4
0.85	-47.4	-27.1
0.9	-46.8	-27.6
0.95	-46.7	-28
1	-47.2	-28.4
1.05	-47.7	-28.8
1.1	-48.3	-29.1
1.15	-48.3	-29.4
1.2	-48.3	-29.7
1.25	-48.3	-30

[truncated: 14 more sheets: Fig 4B, Fig 4C, Fig 4D, Fig 5B, Fig 5C, Fig 5D, Fig 5E, Fig 5F, Fig 5G, Fig 5H, Fig 5I, Fig S1C, Fig S1D, Fig S3]
